# Supplementary material for: Coix Seed Oil Alleviates Hyperuricemia in Mice by Ameliorating Oxidative Stress and Intestinal Microbial Composition
Source: Nutrients. 2025 May 15;17(10):1679. doi: 10.3390/nu17101679 (PMC12114407; doi:10.3390/nu17101679)
Supplement: Supplementary file 1 [file nutrients-17-01679-s001.zip]

Archive with 1 entries (1 files):
- nutrients-3619722-supplementary.pdf
